# Supplementary material for: RNA Surveillance Factor SMG5 Is Essential for Mouse Embryonic Stem Cell Differentiation
Source: Biomolecules. 2024 Aug 17;14(8):1023. doi: 10.3390/biom14081023 (PMC11352633; doi:10.3390/biom14081023)
Supplement: Supplementary file 1 [file biomolecules-14-01023-s001.zip]

Archive with 1 entries (1 files):
- biomolecules-3087275-supplementary.pdf
